# Supplementary material for: Interpretive Qualitative Evaluation Informs Research Participation and Advocacy Training Program for Seniors: A Pilot Study
Source: Healthcare (Basel). 2023 Oct 3;11(19):2679. doi: 10.3390/healthcare11192679 (PMC10572667; doi:10.3390/healthcare11192679)
Supplement: Supplementary file 1 [file healthcare-11-02679-s001.zip]

Archive with 1 entries (1 files):
- healthcare-2627641-supplementary.pdf
